# Supplementary material for: Prolyl Carboxypeptidase Mediates the C-Terminal Cleavage of (Pyr)-Apelin-13 in Human Umbilical Vein and Aortic Endothelial Cells
Source: Int J Mol Sci. 2021 Jun 22;22(13):6698. doi: 10.3390/ijms22136698 (PMC8268575; doi:10.3390/ijms22136698)
Supplement: Supplementary file 1 [file ijms-22-06698-s001.zip]

Archive with 7 entries (7 files):
- Supplementary Material File 1.pdf
- Supplementary Material File 2.pdf
- Supplementary Material File 3.pdf
- Supplementary Material File 4.pdf
- Supplementary Material File 5.pdf
- Supplementary Material File 6.pdf
- Supplementary Material File 7.pdf
